# Supplementary material for: Automatic Detection of Arrhythmia Based on Multi-Resolution Representation of ECG Signal
Source: Sensors (Basel). 2020 Mar 12;20(6):1579. doi: 10.3390/s20061579 (PMC7175329; doi:10.3390/s20061579)
Supplement: Supplementary file 1 [file sensors-20-01579-s001.zip]

Archive with 15 entries (10 files):
- Supplementary Materials/
- Supplementary Materials/Code/
- Supplementary Materials/Code/Readme.txt
- Supplementary Materials/Figure/
- Supplementary Materials/Figure/Figure 1.jpg
- Supplementary Materials/Figure/Figure 2.jpg
- Supplementary Materials/Figure/Figure 3.jpg
- Supplementary Materials/Figure/Figure 4.jpg
- Supplementary Materials/Structure and parameters/
- Supplementary Materials/Structure and parameters/googLeNet.jpg
- Supplementary Materials/Structure and parameters/resNet.jpg
- Supplementary Materials/Structure and parameters/seInceptionNet.jpg
- Supplementary Materials/Structure and parameters/seResNet.jpg
- Supplementary Materials/Table/
- Supplementary Materials/Table/Tables.xlsx
