# Supplementary material for: Automatic Detection of Arrhythmia Based on Multi-Resolution Representation of ECG Signal
Source: Sensors (Basel). 2020 Mar 12;20(6):1579. doi: 10.3390/s20061579 (PMC7175329; doi:10.3390/s20061579)
Supplement: Supplementary file 1 [file sensors-20-01579-s001.zip › Supplementary Materials/Code/Readme.txt]

Dear reviewer,
    I am very sorry novel coronavirus 2019-nCoV outbreak, I can not return to school. But the datasets and code used in the experiment are all stored in the computer of the laboratory. I will upload my experiment data and code as soon as I return to school.
