# Supplementary material for: Automatic Detection of Arrhythmia Based on Multi-Resolution Representation of ECG Signal
Source: Sensors (Basel). 2020 Mar 12;20(6):1579. doi: 10.3390/s20061579 (PMC7175329; doi:10.3390/s20061579)
Supplement: Supplementary file 1 [file sensors-20-01579-s001.zip › Supplementary Materials/Table/Tables.xlsx]

## Sheet: Table 1
		#	Type	Records	Time length(s)
		1	Low QRS voltages	3	10
		2	Right axis deviation	1124	10
		3	Paced rhythm	16	10
		4	T wave change	3479	10
		5	Left axis deviation	1124	10
		6	Atrial fibrillation	120	10
		7	Nonspecific ST segment anomaly	64	10
		8	Abnormal Q-wave in inferior wall	52	10
		9	Poor R wave progression of the front wall	16	10
		10	ST segment change	286	10
		11	First degree atrioventricular block	142	10
		12	Left bundle branch block	25	10
		13	Right bundle branch block	551	10
		14	Complete left bundle branch block	25	10
		15	Left anterior fascicular block	35	10
		16	Right atrial enlargement	32	10
		17	Short PR interval	23	10
		18	Left ventricular high voltage	414	10
		19	Sinus bradycardia	5264	10
		20	Early repolarization	22	10
		21	Normal sinus rhythm	9501	10
		22	Fusion beat	7	10
		23	ST-T change	299	10
		24	Nonspecific ST segment and T wave anomaly	16	10
		25	Rapid ventricular rate	29	10
		26	Nonspecific T wave anomaly	34	10
		27	Ventricular premature beat	543	10
		28	Atrial premature beat	314	10
		29	Sinus arrhythmia	901	10
		30	Complete right bundle branch block	418	10
		31	Sinus tachycardia	4895	10
		32	Incomplete right bundle branch block	126	10
		33	Clockwise rotation	35	10
		34	Counterclockwise rotation	60	10
		#	Total	29995	10

## Sheet: Table 2
		Type	F1 score	Precision	Recall
		GoogleNet	0.9118	0.9398	0.8854
		SeInceptionNet	0.9181	0.948	0.8902
		ResNet	0.913	0.9399	0.8876
		SeResNet	0.9183	0.9427	0.8951
		Hand-crafted fea	0.7922	0.9051	0.7045
		Multi-Resolution	0.9238	0.9372	0.9107

## Sheet: Table 3
		Type	F1 score		Precision		Recall
			scheme_1	scheme_2	scheme_1	scheme_2	scheme_1	scheme_2
		GoogleNet	0.9118	0.9173	0.9398	0.9305	0.8854	0.9044
		SeInceptionNet	0.9181	0.9196	0.948	0.932	0.8902	0.9077
		ResNet	0.913	0.919	0.9399	0.9331	0.8876	0.9055
		SeResNet	0.9183	0.9205	0.9427	0.9342	0.8951	0.9072

## Sheet: Table 4
		Net Type	Parameters
		ResNet	37899938
		SeResNet_1	38057122
		SeResNet_2	40257698
